# Supplementary material for: Estimating limits for natural human embryo mortality
Source: F1000Res. 2016 Aug 26;5:2083. [Version 1] doi: 10.12688/f1000research.9479.1 (PMC5142718; doi:10.12688/f1000research.9479.1)
Supplement: Raw data Wilcox et al. study — One data file and six control files are provided. The data file is saved as csv. and the control files can be read with any simple text editor. The readme file provides a data legend. [file f1000research-5-10209-s0000.tgz]

Archive with 1 entries (1 files):
- 9af4fbb3-6aca-4c69-a425-1defabe475bd_WILC.zip
